# Supplementary material for: Association of high titers of anti-carbamylated protein antibodies with decreased bone mineral density in early arthritis patients
Source: PLoS One. 2018 Aug 17;13(8):e0202583. doi: 10.1371/journal.pone.0202583 (PMC6097678; doi:10.1371/journal.pone.0202583)
Supplement: S1 Dataset — (XLS) [file pone.0202583.s001.xls]

## Sheet: Sheet1
code	Caucasian 1=yes	Smoking	RF	Sex	haq_v1	cort_v1	das28_v1	das28pcr_v1	dmo_cl_v1	z_cl_v1	dmo_TH_v1	z_TH_v1	dmo_mcfs_v1	bmi	cortic1	agediseaseonset	timesinceonset_v1	ACPA	RA_ACR2010	HUPI_v1	menopause	anticarp_strata
1	1	2	0	woman	1	0	3.90441	3.70437	0.872	-1.1	1.055	1.3	0.27475	27.993	0	46.3233	4.36667	0	0	6	0	0
2	1	0	0	woman	0.375	0	3.73583	3.04973	1.122	0.7	0.981	0.3	0.27075	20.8325	0	33.063	8.13333	0	0	4	0	0
3	1	2	0	woman	0.5	5	1.72006	1.142	0.817	-1	0.807	-0.4	0.27375	28.4799	165	55.189	6.96667	0	0	0	0	0
4	1	0	0	man	1.65	5	4.89373	4.63488	0.951	-1.4	0.923	-0.5		32.6992	305	41.9918	8.5	0	0	10.5	0	0
6	0	0	0	man	0.5	5	3.61159	3.42456	0.998	-0.7	1.044	0.3	0.2665	29.4108	1037	43.3342	9.03333	0	1	6	0	0
7	1	0	0	woman	0.125	0	3.95062	3.12901	1.4	4.7	1.079	2.3		34.375	0	62.6822	13.9667	0	0	5	1	0
8	1	1	0	woman	1	0	4.7055	4.28914	0.869	0.9	0.679	-1.5		21.0828	525	52.8603	5.96667	0	0	10	1	0
9	1		0	man	1.375	0	4.27107	3.83035	0.973	-1.2	0.905	-0.6		25.2493	0	41.7425	1.43333	0	0	7.5	0	0
10	1	0	0	woman	2	0	6.13208	5.53982	1.032	0.6	1.021	1.3		32.0312	0	53.9726	7	0	1	8.5	1	0
11	1	1	0	man	1	5	4.78917	4.60661	1.061	0.8	1	0.6	0.34	22.8624	155	75.2959	2.43333	0	0	7	0	0
12	0	0	0	woman	0.375	0	3.00454	2.13107	1.042	0	1.058	0.8	0.304	27.8159	0	32.4986	4.7	0	0	3	0	0
13	1	1	0	man	0	5	2.10311	1.70253	1.014	0.2	1.137	1.3	0.31475	30.6737	475	69.8164	2.63333	0	0	1.5	0	0
14	1	0	0	woman	2.625	20	7.10983	6.27654	0.797	0.2	0.75	0.5	0.17975	29.843	100	79.263	3.86667	0	1	12	1	0
15	1	0	0	woman	0	0	0.652974	1.61297	0.87	-1.4	1.005	0.5	0.27325	18.9866		19.8795	8.2	0	0	2	0	0
16	1	1	0	woman	0.875	0	3.82322	3.36706	1.072	0.1	0.965	0.3		20.0796	0	37.0247	3.6	0	0	5.5	0	0
17	1	1	0	woman	0.875	0		2.5175	0.745	-1.8	0.88	0.1	0.24175	24.3046	0	53.074	4.23333	0	0	3	2	0
18	1	0	0	man	1	10	3.85795	3.81325	0.834	-2	0.981	0.1		29.1693	2788	58.274	2.5	0	0	7	0	0
19	1	0	0	woman	2	5	3.40427	2.76647	0.865	1	0.586	-0.9	0.167	24.8358	2268.75	77.5041	16.0333	0	0	4	1	0
20	1	0	0	woman	0.375	0	3.32503	2.99651	1.088	1	0.996	0.8		24.0344	0	47.6438	2.8	0	0	4	0	0
21	1	0	0	woman	1.375	0	5.5549	4.82592	0.891	0.6	0.763	-0.1	0.206	27.1203	0	68.3753	2.5	0	0	9	1	0
22	1	0	0	woman	0.5	0	2.44685	1.52717	1.178	1.1	1.006	0.5		20.6852	0	20.2849	4.56667	0	0	2	0	0
23	0	0	0	woman	0.75	15	4.11951	3.4197	0.783	-1.7	0.848	-0.5	0.2955	29.7778	280	49.6603	1.56667	0	0	6	1	0
24	1	1	0	man	0.375	5	2.47325	1.45	1.1	1.1	1.011	0.7	0.3235	30.0433	1537.5	75.7178	4.23333	0	0	3	0	0
25	1	0	0	man	0	0	2.40379	1.45907	0.934	-0.6	0.911	-0.3	0.32625	28.4665	600	65.8877	2.93333	0	0	1.5	0	0
26	1	1	0	woman	0.625	0	3.99458	3.52559	0.973	-0.1	0.807	-0.8	0.30975	23.3401	0	45.9507	7.16667	0	0	6	0	0
27	1	0	0	man	0.75	0	3.10571	2.60251	0.783	-2	0.636	-2.79		22.7615	50	44.9342	10.2333	0	0	5	0	0
28	1	0	0	man	0.5	15	3.47284	2.92878	0.871	-1	0.831	-0.6	0.301	28.6048	450	73.6712	4.13333	0	0	6	0	0
29	1	1	0	woman	2.25	20	3.13722	3.48942	0.937	-0.1	0.884	0.1	0.3065	24.1327	120	52.0027	1.33333	0	0	6	1	0
30	1	1	0	man	1	0	4.85791	5.17442	1.077	1	1.056	1.1	0.29475	29.6665	0	77.3151	4.53333	0	1	9	0	0
31	1		0	man	0.875	0	5.2289	4.999	0.803	-1.6	0.972	0.5	0.255	24.1672	0	75.9123	2.53333	0	1	9	0	0
32	0	0	0	woman	0.875	2	4.93681	4.3515	1.004	0.3	0.904	0.1	0.28325	28.6016	100	48.3644	4.6	0	1	6.5	0	0
33	1	0	0	woman	1.375	0	3.38309	2.23551	0.992	0.1	0.942	0.4	0.304	34.7209	0	48.074	6.53333	0	0	4	0	0
35	1	2	0	woman	1	0	3.71812	4.17922	0.925	-0.3	0.737	-1.2	0.28175	19.7239	0	50.7315	1	0	0	6.5	0	0
36	1	0	0	woman	0.5	0	2.12325	1.34953	0.937	-1.3	0.865	-0.6		24.6097	0	33.1315	7.2	0	0	0.5	0	0
37	1	0	0	woman	1.75	10	5.05738	4.23631	1.037		1.025		0.3465	32.7644	120	89.4438	3.7	0	0	7.5	1	0
38	1	1	0	woman	2	10	3.06031	2.59171	0.821	0.03	0.709	-0.79		21.0828	1080	64.4411	15.4333	0	0	5	1	0
39	1	0	0	woman	1.5	0	4.54106	3.76735			0.868	0.2		23.0518	0	55.7096	16.3333	0	1	7.5	1	0
40	1	0	0	woman	1.625	0	4.72634	4.25735	1.066	0.6	0.999	0.8	0.296	22.4986	115	44.7425	3.53333	0	0	8	0	0
41	1	0	0	woman	0.75	0	2.68485	1.89056	0.904	-1	0.779	-0.9		29.668	0	47.3616	7.83333	0	0	2	1	0
42	1	0	0	woman	1.25	0		3.79311	1.097	1.4	1.015	1.2	0.266	26.5643	0	52.4301	1.2	0	0	5	1	0
43	1	0	0	woman	2.375	30	5.64161	5.0514	0.846	-1.4	0.92	0.1	0.27125	24.6548	90	45.6301	0.5	0	0	11	0	0
44	0	0	0	woman	0.75	0	4.13812	4.23505	0.895	-1.3	0.804	-1		24.539	0	52.5699	8	0	0	6	0	0
45	0	0	0	woman	1.875	0	5.15313	4.10945	0.929	-0.6	0.751	-1.3	0.25075	21.436	0	44.9507	3.66667	0	1	9	0	0
47	1	0	0	woman	0.875	0	4.07145	3.91005	1.08	0.4	1.236	2.4		23.1473	0	24.2795	0.566667	0	0	7	0	0
48	1	2	0	man	0.375	15	4.10432	3.61586	1.113	1	0.998	0.3	0.30275	24.2513	337.5	64.0658	14.3	0	0	8	0	0
49	1	0	0	woman	1.75	0	6.65268	6.52451	1.165	1	1.046	0.9			0	20.126	10	0	1	12	0	0
50	1	0	0	woman	1	0	3.40912	2.74136	0.682		0.597		0.1765	25.2994	50	86.6027	2.56667	0	0	5.5	1	0
51	1	0	0	woman	0.625	10	3.90414	2.37503	0.808		0.675		0.21475	29.4174	315	86.9671	2.8	0	0	4.5	1	0
52	1	0	0	woman	0.125	0	2.22534	1.87947	1.01	-0.6	0.939	0		24.0346		34.6521	1	0	0	1	0	0
53	1	1	0	man	0.75	0	5.68934	4.85608	0.789	-1.5	0.84	-0.1	0.23675	28.6667	0	83.6027	1.93333	0	1	9	0	0
54	1	0	0	man	0.375	0	3.02999	2.53801	1.03	-0.1	1.001	0.1	0.31375	28.5156	30	51.8027	17.5667	0	0	5	0	0
55	1	0	0	man	1.75	0	5.27168	4.76065	0.988	0.2	0.979	0.7	0.22475	28.5075	0	79.1479	5.13333	0	0	10	1	0
56	1	0	0	woman	0.25	0	4.13487	3.06373	0.925	-0.3	0.977	0.8	0.28375	26.398		50.3479	1.76667	0	0	5	0	0
58	1	1	0	woman	0.375	0	3.00853	2.60737	1.034	0.4	0.932	0.1		24.7409	0	38.9589	24	0	0	4	0	0
59	1	0	0	woman	1.375	0	5.20141	4.51531	1.041	1.6	0.813	0.1	0.247	24.8358	0	63.2658	4.53333	0	0	9	1	0
60	1	2	0	woman	1	0	3.79779	4.24899	0.923	-0.4	0.97	0.9		36.2624	0	53.3534	13.7333	0	0	8	1	0
61	1	1	0	woman	1	0	5.349	5.09293	0.976	-0.1	0.914	0.1	0.282	21.8023	0	47.1205	1.93333	0	0	9	0	0
62	1	1	0	man	0.75	0	5.08422	4.70364	1.219	2	1.004	0.4	0.319	25.0995	0	67.9123	2.2	0	0	9	0	0
63	1	0	0	woman	0.875	30	5.13394	4.3573	0.727	-0.4	0.886	1.4	0.21575	23.4224	30	77.1342	2.3	0	0	10	1	0
64	0	0	0	woman	1.125	0	7.13841	6.46639	0.795	-1.1	0.874	0.2	0.19575	33.0737	0	56.7068	5.4	0	1	10.5	1	0
65	1	2	0	woman	1.375	10		2.6586	0.835	-0.3	0.871	0.5		24.4494	200	62.4712	4.96667	0	0	3	1	0
66	1	0	0	woman	1	0	4.22507	3.76899	0.94	-0.9	0.984	0.4	0.2725	20.148	0	33.611	1.7	0	0	5.5	0	0
67	1	1	0	woman	1.75	0	4.10989	3.24647	1.017	0.6	0.927	0.4	0.31675	25.721	0	51.3644	7	0	0	7.5	1	0
68	1	2	0	woman	0.875	0	2.57035	2.80948	1.061	-0.1	0.922	-0.2		32.0461	0	26.1699	7.83333	0	0	4	0	0
69	1	2	0	woman	1	8	2.30525	2.13191	0.789	-0.2	0.824	0.8	0.31325	28.7109	424	74.3808	5.03333	0	0	2	1	0
70	0	0	0	woman	2.5	0		5.77299	0.863	-1	0.96	0.6	0.2735	30.44	0	53.2767	1.33333	0	0	11	0	0
72	1	1	0	woman	0.75	0	5.11192	4.87405	0.987	-0.7	0.894	0	0.261	21.3593	0	47.0274	13	0	1	9	0	0
73	0	0	0	woman	0.25	0	2.43943	1.90953	0.882	0.1	0.936	1	0.233	25.4176	0	61.8219	7.86667	0	0	2	1	0
74	1	0	0	woman	0.875	0	4.85073	4.07701	0.862	-1.1	0.839	-0.5	0.3405	24.1217		46.9041	12.9	0	1	8.5	1	0
75	1	0	0	woman	0.75	0	3.42701	2.6855			1.042	2.2		25.8403	0	67.8849	6.13333	0	0	3.5	1	0
76	0	1	0	woman	0.125	0	1.54661		0.852	-1.8	0.802	-1.1	0.27	19.2974	0	31.4603	1.8	0	0	1	0	0
77	1	1	0	man	0	5	2.42546	2.1694	1.367	3.7	0.932	0.5		28.4799	708	81.7562	6.13333	0	0	2.5	0	0
78	0	0	0	woman	2.375	0	6.23044	6.01983	0.791	-2.3	0.906	-0.4	0.26125	26.5754	0	32.4767	7.16667	0	1	11.5	0	0
79	1	2	0	woman	0.5	0	3.82067	3.14503	0.831	-1	0.845	-0.2	0.2405	26.3146	0	53.8274	4.06667	0	0	5	1	0
80	1		0	woman	2.375	0	7.21292	6.43163	0.85	-0.7	0.758	-0.9	0.26525	26.7532	185	54.189	4.96667	0	1	11.5	1	0
81	1	0	0	woman	1.375	0	3.66501	2.77753	0.805	-0.6	0.887	0.8	0.257	25.4767	0	64.9753	6.3	0	0	5.5	1	0
82	1	0	0	woman	0.125	0	1.62361	1.37753	1.105	0.5	1.062	1	0.27725	19.1001	0	28.3151	1.3	0	0	0	0	0
83	0	0	0	woman		0	3.58845	2.97155	1.114	0.6	0.984	0.3		27.6638		19.9288	4.03333	0	0	6.5	0	0
84	1	1	0	woman	0	0	1.79546	1.78893	1.016	2.2	0.896	1.5		32.8933	0	76.6712	3.63333	0	0	0.5	1	0
85	1	2	0	woman	1.25	0	4.40497	3.67369	1.275	2.6	1.166	2.1	0.33725	30.8329	0	45.8192	0.533333	0	0	6.5	0	0
86	1	1	0	woman	1.625	0	4.16306	3.97263	0.662	-1.8	0.909	0.9	0.22275	34.1749	0	63.5096	9.5	0	0	6	1	0
87	1	0	0	man	2.25	15	6.19529	6.17678			0.832	-0.2	0.233	25.6549	80	82.7096	1.96667	0	1	12	0	0
88	1	0	0	woman	0.625	0	3.19041	2.66051	0.755	-2.2	0.78	-1.1	0.24325	22.4059	0	44.3096	2.2	0	0	4	0	0
90	1	2	0	woman	1.375	0	2.89228	1.92893	0.85	0.3	0.795	0.5	0.21725	30.7281	95	72.9753	2.4	0	0	2	1	0
91	1	0	0	woman	0	0	1.49761	1.25153	1.022	-0.1	1.099	1.4	0.29475	26.1674	0	37.8548	3.23333	0	0	0	0	0
92	1	2	0	woman	0	5	2.37701	1.6355	0.752	-0.9	0.696	-0.8		27.5348	35	65.0767	1.5	0	0	1.5	1	0
93	1	0	0	woman	0.875	0	4.63867	3.60899	0.979	2	0.846	1	0.19	27.8742	0	75.2466	4.6	0	0	7.5	1	0
94	1	0	0	woman	0.125	0	2.87414	2.72153	1.059	0				25.1024	0	37.3041	3.93333	0	0	4	0	0
96	1	1	0	woman	2.125	0	6.06372	4.97637	0.783	-0.8	0.911	0.8	0.19575	24.974	0	61.789	5.4	0	1	10.5	1	0
97	0	1	0	woman	0	0	1.55361	1.30753	0.846	-0.9	0.818	-0.4		26.4915	0	52.9205	6.36667	0	0	0	0	0
98	1	2	0	woman	0	0	3.4375	3.11447	1.081	0.6	0.846	-0.6	0.28425	22.68		42.2329	3.9	0	0	4	0	0
99	1	1	0	woman	0.25	0	3.70084	2.8317	0.832	-1	0.869	0	0.265	22.5896	0	52.2247	5.9	0	0	4	1	0
101	1	0	0	man	0.75	45	3.46019	3.13591	0.945	-0.1	0.739	-0.8	0.235	24.7475	635	82.5836	2.76667	0	0	5	0	0
102	1	0	0	woman	1	5	5.85633	5.37247	0.68	-2.4	0.732	-1.1	0.241	20.5078	340	53.189	2	0	1	9.5	2	0
103	1	1	0	woman	1.25	0	5.99849	5.52949	1.061	1.2	0.826	-0.2	0.303	18.9802	0	51.5315	6.96667	0	0	9	0	0
104	1	0	0	woman	0	0	3.17664	2.65607	0.939	-1.2	0.855	-0.7		19.7232	0	25.1589	11.3667	0	0	3.5	0	0
105	1	1	0	woman	0.375	0	3.80358	3.11748	0.902	-0.5	0.919	0.3	0.253	23.5615	0	51.0356	8.13333	0	0	5	1	0
106	1	0	0	woman	1.125	0	3.45513	3.07496	1.023	1.4	0.941	1.3	0.29075	27.1203	0	66.0712	5.16667	0	0	4.5	0	0
107	0	0	0	woman	0.375	0	3.96748	3.04463	1.057	0.5	1.103	1.6		27.4077	0	43.7562	14.1	0	0	4.5	0	0
108	1	0	0	woman	0.625	0	2.89223	2.9935	1.023	1.9	0.938	1.5		26.8386	0	69.1781	19	0	0	5	0	0
109	1	2	0	man	0.375	0			0.753	-2.6	0.891	-0.5		25.5102	0	55.9616	3.4	0	0		0	0
110	1	2	0	woman	2.25	0	7.16145	6.19238	0.886	0	0.651	-1.4	0.205	16.0733	0	61.0712	-2.3	0	0	10.5	1	0
111	1	1	0	woman	1.25	0	3.54711	2.7294	1.046	0.7	1.004	1	0.30775	39.4477	0		24	0	0	4	0	0
112	0	1	0	woman	0.875	0	2.80332	2.16551	1.208	1.6	1.152	1.4	0.30875	26.847	0	38.1014	5.33333	0	0	3	0	0
113	1	0	0	woman	1.875	0	5.99346	4.97835	1.017	1.8	0.976	1.7		23.5304	0	68.5342	3.23333	0	1	9	0	0
114	1	0	0	woman	2.25	30	4.18846	3.70377			0.521	-1.4		23.6115	120	79.5753	5.03333	0	0	9	1	0
115	1	1	0	woman	0.75	0	2.62156	2.37548	0.763	-2.6	0.817	-1	0.2655	21.6441	0	32.6658	4.6	0	0	2	0	0
116	1	0	0	woman	1.75	10	5.16564	4.61977	0.843	0.2	0.688	-0.4		23.1385	930	72.2685	8.6	0	0	10	1	0
117	0	0	0	woman	1.625	0	5.42843	4.93284	0.807	-0.4	0.849	0.5		25.2712	0	64.6521	2.76667	0	0	8	2	0
118	1		0	man	1	30	3.49181	3.89076	0.97	-0.9	1.068	0.4	0.334	39.5909		35.8658	2.63333	0	0	7	0	0
119	1	0	0	woman	0.875	0	4.69402		1.174	2	0.949	0.6	0.30975	26.4024	0	51.0082	9.83333	0	0	9	0	0
120	1	1	0	woman	0.25	0	1.83221	1.78751	1.032	-0.1	1.016	0.6	0.2575	19.7266	0	24.5041	0.766667	0	0	1	0	0
121	1	0	0	woman	0.25	0	3.31653	3.09707	0.736	-0.6	0.812	0.5		28.6917	50	70.6274	2.5	0	0	5	1	0
123	1	2	0	woman	0.65	8	3.90179	3.40806	0.81	-0.4	0.856	0.5	0.24	28.3501	800	63.9151	5.63333	0	0	6.5	0	0
124	1	0	0	man	2	0	6.27037	6.63056	1.017	0.1	0.964	0.1	0.26875	26.449	0	66.4384	3.1	0	1	11.5	0	0
125	1	0	0	woman	0.375	0	2.01125	1.81693	1.18	1.3	0.89	-0.3	0.282	26.5625	0	35.2384	8.36667	0	0	1	0	0
126	1	0	0	woman	2.5	0	6.33588	5.65636	0.938	-0.2	1.118	1.9	0.32	37.3333		50.3945	2.06667	0	1	8	1	0
127	1	0	0	woman	1	10	4.75361	4.60175	0.66	-0.8	0.774	0.7	0.2195	24.2954	825	80.8548	4.83333	0	0	9.5	1	0
128	1	0	0	woman	2	0	6.07754	5.75744	0.919	-0.4	0.858	-0.2	0.30425	28.1969	0	50.2274	1	0	0	11	0	0
129	1	2	0	woman	0.625	0	4.81799	4.23206	1.108	2.2	0.986	1.5	0.25375	22.5215	0	63.4466	0.733333	0	0	8	1	0
130	1	0	0	man	2.25	0	6.06083	5.67604			1.182		0.33325	31.8616	0	87.5616	1.03333	0	0	11	0	0
132	1	1	0	woman	0.375	0	2.11253	2.18098	0.853	-1.6	1.089	1.4		21.9839	0	38.789	13.1	0	0	1.5	0	0
133	1	2	0	woman	0.75	0	3.45002	2.87196	0.651	-2.5	0.814	-0.3	0.27325	19.1953	0	55.2027	12.4	0	0	5	1	0
135	1	0	0	woman	1	0	4.22919	3.91453	0.972	-0.5	1.027	0.8	0.263	34.9494	0	37.5425	3.13333	0	0	7	0	0
136	0	0	0	woman	2.125	0	6.20552	5.36635	1.114	0.6	0.941	-0.1		29.3051		42.2575	2.16667	0	1	9	0	0
137	1	2	0	woman	1.875	0	4.25917	3.6674	0.886	-0.1	1.05	1.8	0.24725	25.9645	0	58.6767	2.93333	0	0	7	1	0
138	1	1	0	man	1	0	2.67841	2.91753	0.817	-2.1	0.888	-0.5		35.3629	0	57.7151	2.1	0	0	5	0	0
139	1	1	0	woman	2.125	0	5.40956	4.78181	0.988	1.1	0.937	1.1	0.24175	21.1927	0	62.9644	6.53333	0	1	9.5	0	0
140	1		0	man	0.875	0	3.42701	3.12606	1.028	-0.8	0.998	-0.2		24.8971		24.9973	24	0	0	5.5	0	0
142	0	0	0	man	0.75	0	4.41308		1.013	-0.5	1.103	0.6		37.494	0	49.1452	17.7333	0	0	6	0	0
143	1	0	0	woman	1.5	0	5.14287	4.46723	1.123	1.5	1.104	2		42.9969	0	54.8904	7.76667	0	0	8	1	0
144	1	0	0	woman	1.5	0	5.002	4.17196	0.755	-0.3	0.79	0.5	0.18475	31.8668	0	74.6438	2.06667	0	0	8	1	0
145	1	0	0	woman	0.375	0	3.41095	2.52347	0.792	-2.2	0.838	-0.8		22.3432	50	23.5918	2.06667	0	0	2.5	0	0
146	1	1	0	woman	0.25	0	2.89022	2.0166	0.907	-0.1	0.888	0.3	0.26275	22.8545	0	56.8247	0.5	0	0	3	1	0
147	1	0	0	woman	1.75	10	4.90545		1.084	0.1	0.942	0		21.1412	70	25.4411	4.93333	0	0	7	0	0
149	1	2	0	woman	1.875	0	5.16893	4.34324	0.858	-0.7	0.844	-0.1	0.2725	26.9127	0	54.4658	7.33333	0	1	9	1	0
150	1	0	0	woman	1	2	4.71836	4.28774	0.946	0.04	0.886	-0.07		22.9421	500	52.4329	4.43333	0	0	9	1	0
151	1	0	0	woman	1.125	0	4.05222	3.13053			0.86	1.3		27.6888	100	77.0877	11.6333	0	0	6	0	0
152	0	0	0	woman	0	0	1.36214	1.05445	0.935	-0.6	0.939	0.4		28.5483	0	48.5123	19.6	0	0	0	0	0
153	1	1	0	man	0.75	0	2.63546	2.29907	0.897	-1	1.043	0.6	0.31675	27.7177	80	64.863	7	0	0	3.5	0	0
154	1	2	0	woman	0.5	12	4.95939	4.33977	0.695	-1.5	0.675	-1	0.17925	17.2737	137.5	64.0466	2.7	0	1	8	0	0
155	1	1	0	woman	0.75	0	3.18111	2.57907	0.986	0.4	1.264	3.8	0.29675	33.6221	0	63.3479	6.7	0	0	3.5	1	0
157	1	1	0	woman	0.875	0	3.84002	2.87307	0.912	0.7	0.855	0.7	0.30275	29.1654	0	67.4493	3.86667	0	0	5.5	1	0
159	1	0	0	woman	0.875	5	3.11631	2.47851	1.059	0.6	1.036	1.1	0.312	26.7299	725	45.0247	9.63333	0	0	5	0	0
160	1	0	0	man	0	30	1.25423	1.20953	0.83	-1.4	0.889	0.1		31.2024	90	80.5069	1.63333	0	0	0	0	0
161	1	1	0	woman	1.625	0	5.88806	4.81095	0.889	1	0.736	0.3		24.7325	0	78.8438	1.53333	0	1	11	1	0
163	0	0	0	woman	2.625	0	5.59604	5.06831	1.033	2.7	0.868	1.7	0.24275	29.4758		84.3753	4.1	0	0	10	1	0
164	1	0	0	man	0.125	0	3.17223	3.37707	0.838	-1.2	0.861	-0.2	0.25925	22.7615	0	77.4658	3.93333	0	0	6	0	0
165	1	0	0	woman	2.375	0	7.17299	6.68449			0.871	0.7	0.2525	34.7065	0	65.2438	6.63333	0	1	12	1	0
167	1	0	0	man	0.625	22	4.05837	4.00557			1.123	1.7	0.31625	24.653	500	82.4822	1.3	0	0	7	0	0
169	1	1	0	woman	3	0	6.75413	6.62204	1.037	2	0.74	-0.2	0.24475	31.8668	0	70.0959	0.5	0	0	12	0	0
170	1	2	0	woman	0.125	0	3.83424	3.38281	1.073	0	0.94	0		21.7784	0	26.7205	5.6	0	0	5	0	0
171	1	2	0	man	1.5	5	3.59447	3.3165	1.037	0.1	0.911	-0.2		31.6032	612	67.5151	5.46667	0	0	6.5	0	0
172	1	0	0	woman	1.25	0	4.21912	3.8961	1.087	2.2	0.91	1	0.27025	29.34	0	65.863	0.5	0	0	7	1	0
173	1	1	0	woman	0.75	0	2.89173	2.38853	0.809	-0.6	0.833	0.2		43.885	0	61.4575	12.7	0	0	4.5	0	0
174	1	2	0	woman	1.75	0	5.15471	5.09728	0.994	0.3	0.927	0.4		34.8381	0	49.8027	2.6	0	1	9.5	0	0
175	1	2	0	woman	0.25	0	4.53921	4.04723	1.082	0.6	1.087	1.4	0.31025	24.4352		40.5781	2.43333	0	0	6.5	0	0
176	0	0	0	woman	0.25	0	3.42202	3.23946	0.776	-1.2	0.754	-0.7		24.8777	0	56.9425	5.56667	0	0	4	0	0
177	1	2	0	man	2.125	0	6.63492	5.80093			1.068	1.4		30.863	15	81.8877	0.433333	0	0	10	0	0
178	1	2	0	woman	0.75	0	3.78643	3.05515	0.962	-1	0.804	-1		27.7008		35.811	0.266667	0	0	4.5	0	0
180	1	1	0	woman	1	0		4.01224	1.024	-0.5	0.98	0.3		20.8493	0	28.4712	4.26667	0	0	6	0	0
181	1	0	0	man	0	0	2.76117		1.061	0.3	0.987	0.3		26.4706	65	66.3342	4.53333	0	0	5	0	0
182	1	0	0	woman	0	8	2.25085	1.4115	1.018	2.2	0.871	1.3	0.22175	24.8358	500	76.4411	5.2	0	0	1	1	0
183	1	1	0	man	0.375	10	0.392	1.69598	1.433	3.9	1.085	1.1		29.0006	1043	73.5753	4.96667	0	0	1	0	0
184	1	2	0	woman	1.25	0	5.72068	4.96385	0.928	-1.1	0.863	-0.6	0.254	17.782	0	30.9534	1.7	0	1	10	0	0
185	1	2	0	woman	0.25	12	4.50115	3.47331	0.804	-1.5	0.983	0.8		27.5556	260	49.8137	1.8	0	0	6.5	0	0
186	1	2	0	woman	0.875	0	3.95753	3.55525	0.954	-0.8	0.897	-0.3	0.2485	18.132	0	28.5562	6.36667	0	0	7	0	0
187	1	2	0	woman	1.125	0	5.19144	4.42501	0.869	0.8	0.667	-0.4	0.215	28.4664	0	85.1562	7.2	0	0	9	1	0
188	1	1	0	man	0	10	2.07546	1.9886	1.239	2	1.076	0.8	0.30175	28.5705	100	61.5233	8.46667	0	0	2	0	0
189	1	0	0	man	0.25	8	2.04361	2.18083	1.804	7.58	1.398	3.63		30.8463	1243	69.5205	17.0667	0	0	2	0	0
190	1	2	0	man	0.125	0	4.75187	3.70797	0.874	-1.3	0.851	-0.7	0.274	23.03	0	63.063	4.9	0	0	8.5	0	0
191	1	0	0	woman	1	10			0.892	0.4	0.854	-0.1	0.19475	20.8117	230	54.063	7.1	0	1		2	0
192	1	0	0	woman	1	0	3.98921	4.3123	0.826	0.3	0.874	1.1		33.7149	0	73.2904	1.63333	0	1	7	0	0
193	1	0	0	woman	1.75	0	4.30373	3.9198	0.915	0.7	0.859	0.7	0.26	28.251	0	66.8301	4.5	0	0	7	1	0
194	0	0	0	woman	2.375	0	6.90384	6.24134	1.183	1.5	1.048	0.7	0.3275	28.0401	0	41.9452	1.03333	0	0	10	0	0
195	1	2	0	woman	0	0	3.91701	3.571	1.194	1.6	0.903	-0.1	0.30925	24.6711	0	38.2329	24	0	0	5	0	0
196	1	0	0	man	0	0	2.98299		1.161	1.4	1.168	1.4	0.29675	30.0568	0	65.2027	2.33333	0	0	4	0	0
197	1	2	0	woman	2.125	0	7.14788	6.38231	0.93	-0.1	0.972	0.8	0.28725	37.2215	0	52.137	6.46667	0	1	9	1	0
198	1	0	0	woman	0.75	0	4.5116	3.58982	0.86	0.7	0.78	0.2	0.2655	26.1066	0	70.3096	7.56667	0	0	7	1	0
199	1	0	0	woman	0.875	0	5.06054	4.10634	0.78	-1.6	0.817	-0.5	0.257	25.9107	0	51.526	1.46667	0	0	9	1	0
200	1	0	0	woman	0.75	0	4.1081	3.33243	0.805	-0.5	0.798	0.1	0.276	26.2985	0	65.8575	12.6333	0	0	6	1	0
201	1	2	0	woman	0.75	0	3.17749	4.29732	0.988	-0.5	0.923	-0.1	0.26475	24.1672	0	29.2164	8.4	0	0	6	0	0
202	1	0	0	woman	0	0	2.30709	1.60503	0.728	-2.1	0.843	0.1	0.26675	25.7812	0	59.9808	6.13333	0	0	1	1	0
203	1	1	0	woman	0.875	0	4.07659	3.20745	0.896	-0.3	0.851	0		18.132	0	55.4219	1.76667	0	0	6	0	0
204	1	1	0	woman	0.5	0	3.01853	2.85192	1.205	2.3	1.024	1.2		22.2656	0	51.2959	5.4	0	0	4	0	0
205	1	1	0	man	0.625	0	2.36534		0.729	-2.6	0.796	-1.1	0.20825	22.7583	0	62.7425	7.73333	0	0	3	1	0
206	1	0	0	woman	0.875	0	2.3302	3.53973	0.991	-0.6	0.902	-0.2		23.263	25	38.7644	20.1	0	0	6	0	0
207	1	0	0	man	0.125	0	2.77546	2.80324	0.89	-1.7	0.958	-0.3	0.30375	26.0617	0	42.8849	3.93333	0	0	4	0	0
208	1	0	0	woman	0.625	0	2.26761	2.1675	1.119	-1				32.6608	0	26.0301	18.5	0	0	3	0	0
209	1	0	0	woman	0.25	0		2.81173	1.028	-0.1	0.996	0.4	0.271	17.0562		24.4849	4.03333	0	0	3	0	0
210	1	0	0	woman	1.75	0	5.48841				0.782	0.7	0.25625	22.6667	0	78.389	3.8	0	1	10	1	0
211	1	1	0	man	0	0	1.67041	1.66	0.833	-2.3	0.988	-0.2	0.26175	20.6193	0	29.2603	12.7333	0	0	2	0	0
212	1	0	0	woman	2	30	6.20171	5.4259	0.606	-1.2	0.657	-0.2	0.19225	28.9231	775	81.6658	7.6	0	1	10	1	0
213	1	0	0	woman	0.5	0	3.17434	3.02173	1.125	0.5	0.921	-0.2		20.7756	0	26.4082	0.7	0	0	4	0	0
214	1	1	0	woman	0.75	0		2.94543	1.013	0	0.864	-0.4	0.27975	25.5937	0	40.7671	7.3	0	0	4	0	0
215	1	0	0	woman	1	0	4.22403	4.09346	0.839	-0.5	0.902	0.6		29.3207	40	59.7671	0.3	0	0	7	2	0
216	0	0	0	woman	1.375	0	4.38051	3.72872	1.081	0.4	0.99	0.2	0.3115	20.5761		36.2603	2.46667	0	0	6	0	0
217	1	0	0	woman	2.25	0	6.31238	5.54998	1.055	2.3	0.784	0.7	0.239	25.9695	0	77.2712	12.8667	0	1	11	1	0
218	1	2	0	woman	0.125	0	3.68381	3.46181	1.037	0.2	0.799	-0.9		26.7578	0	42.2411	6.5	0	0	5	1	0
221	1		0	woman	1.375	0			0.921	-0.9	0.852	-0.5	0.25575	21.9839	0	40.9178	1.33333	0	0		0	0
222	1	0	0	woman	1.25	0		4.76674	0.843	-0.1	0.928	1.1	0.22975	28.2222	0	64.1507	4.56667	0	1	9	1	0
223	1	0	0	man	0.375	45	3.60504	4.01134	0.824	-1.6	0.89	-0.4	0.288	31.2026	870	65.7178	1.46667	0	0	8.5	0	0
224	1	2	0	woman	0.875	10	2.71301	3.06753	0.763	-1.1	0.686	-1.1		24.2439	650	61.2027	0.8	0	0	4	1	0
225	1	1	0	man	2	30	4.62102	3.50234	1.103	0.9	0.974	0.1		25.333	4546.8	64.3151	2.96667	0	0	8	0	0
226	1	1	0	man	0.875	10	2.88717	2.4646	0.876	-1.2	0.871	-0.5		30.0621	525	65.6767	5.4	0	0	3	0	0
227	0	0	0	woman	0.825	0	3.85481	2.86949	0.973	0.2	1.036	1.1	0.2315	24.8777	0	51.1068	5.23333	0	0	5	0	0
228	1	2	0	man	0.125	12	2.27364	1.68198	1.148	1.3	0.836	-0.6		24.6094	1265	72.6055	3.06667	0	0	1.5	0	0
229	1	0	0	man	0.625	8	2.90503	2.61082	1.076	0.8	0.873	-0.1		24.3046	270	78.4274	3.53333	0	0	4	0	0
231	1	1	0	woman	0	0	2.18717	1.66103	0.98	0.9	0.876	0.5		29.2969	0	60.8329	1.9	0	0	1	0	0
232	1	0	0	woman	1.25	0	2.71534	2.47303	0.944	-0.9	0.754	-1.5	0.2425	23.8751	150	32.2849	1.03333	0	0	3	0	0
233	1	0	0	woman	0	0	2.90119	1.85751	1.022	0.3	0.918	0.3		28.764	0	50.0521	17	0	0	3	1	0
234	1	0	0	woman	0	0	3.28907	2.49906	0.946	-1.2	0.849	-0.8		22.5896	0	24.7397	11.6333	0	0	2	0	0
235	0	0	0	woman	1.125	0	2.60746	2.05584	1.049	-0.3	0.973	0.2		23.5078	0	28.1589	4.96667	0	0	3	0	0
236	1	0	0	woman	1.25	0	4.56094	3.99814	0.827	0.4	0.694	-0.1		26.6193	0	77.9863	3.43333	0	1	9	0	0
237	1	0	0	woman	0.125	0	2.55004	2.22151	1.218	1.6	1.054	0.9	0.257	25.1429	0	28.3836	7	0	0	2	0	0
238	1	0	0	woman	0.75	8	3.54521	3.47202	0.95	2	0.869	1.7	0.23325	30.004	232	83.863	8.46667	0	0	5.5	1	0
239	0	0	0	woman	1.625	0	3.70263	2.96136	0.874	-1.5	1.06	0.9	0.29	25.5367	0	24.5699	7	0	0	4	0	0
240	1	0	0	woman	0.625	0	3.72356	3.48846	0.955	-0.7	0.995	0.6	0.28525	35.4564	0	36.5836	14.1333	0	0	5.5	0	0
241	1	2	0	man	0.625	0	2.47281	2.54819	0.813	-2.6	0.91	-0.6		30.1021	900	42.2603	7.7	0	0	4.5	0	0
243	1	0	0	woman	0.875	0	4.43043	3.94869	1.007	0.2	0.956	0.5	0.286	31.5776	0	46.8384	3.63333	0	1	7.5	0	0
244	1	0	0	woman	1.75	0	6.11475	5.27946	1.149	3.4	0.971	2.1	0.33725	28.8523	0	75.8274	7.8	0	1	10	1	0
245	1	0	0	man	1	0	4.29049	3.96746	0.823	-2.2	0.977	-0.1	0.29775	25.5036	0	45.6466	0.633333	0	0	8.5	0	0
246	1	1	0	woman	0.875	0	4.32356	3.80752	0.962	-0.6	0.846	-0.7	0.2895	24.4646	0	36.0521	2.03333	0	0	7.5	0	0
247	1	2	0	man	1.375	0	5.00395	4.81025	1.036	0.4	0.988	0.4	0.291	29.34	0	71.0959	1.23333	0	0	9	0	0
248	1	0	0	man	0.75	15	3.33829		1.319	2.4	1.212	1.6		29.0466	240	57.3479	0.6	0	0	5	0	0
249	1	2	0	woman	0.625	0	4.07902	2.67204	1.002	0.3	0.845	-0.3	0.2535	29.34	0	50.4219	0.433333	0	0	4.5	1	0
250	1	1	0	woman	0	0		1.45907	1.021	0.5	0.972	0.7	0.3335	24.136	0	48.6164	12.6	0	0	0	1	0
251	1	2	0	man	1	0		3.75446	0.831	-1.3	0.854	-0.4	0.2785	24.3531	0	74.9753	5.96667	0	0	7	0	0
252	1	0	0	woman	0.25	0	3.00341	2.47351	1.05	0.3	1.09	1.4	0.2755	23.3091	0	41.7534	4.53333	0	0	3	0	0
253	0	0	0	woman	2.125	0	5.83235	5.67975	1	0.2	1.045	0.9	0.32975	29.8997	0	47.2192	6.7	0	0	8	0	0
254	1	0	0	man	0	5	0	1.75891	1.418	3.9	1.022	0.9		22.929	1217	77.6959	9.06667	0	0	0.5	0	0
255	1	0	0	woman	1.625	0	6.51514	6.17953	0.727	-0.4	0.743	0.2	0.19925	27.7662	0	76.1644	4.6	0	1	12	1	0
256	1	1	0	man	1.625	10	5.80098	5.08255	1.244	2.3	1.214	2.1		35.9085	250	76.7644	4.1	0	1	10	0	0
257	1	0	0	woman	0.625	0	3.64564	3.53893	0.993	0.8	1.143	2.5	0.287	40.6898	0	58.4082	0.1	0	0	4.5	1	0
258	1	2	0	man	0.75	0	2.93934	2.80949	0.942	-0.8	1.04	0.5		36.3322	0	62.7507	7.66667	0	0	4	0	0
259	1	0	0	man	0	0	2.18979	1.90864	0.949	-1.5	0.932	-0.5		24		38.5178	12.7333	0	0	1	0	1
260	1	1	0	woman	0.75	0	5.03222	4.48849	0.816	-1	0.717	-1.2	0.22125	17.0088	400	55.0219	1.5	0	0	8	1	2
261	1	1	0	woman	1.125	10	3.33496	3.18392	0.948	0.7	0.864	0.5	0.24625	24.1282	900	62.411	6	0	0	6.5	1	1
262	1		0	man	0	0	1.84734	1.431	1.008	-1	0.947	-0.4		20.679		32.337	3.73333	0	0	0.5	0	1
263	1	2	0	man	1	5			1.177	1.7	1.095	1	0.3275	35.713	1340	68.6521	7.73333	0	0		0	2
264	1	2	0	woman	1.125	10	3.92727	3.68496	0.956	-0.5	0.958	0.4	0.305	33.0078	353.12	42.7973	3.56667	0	0	6	1	2
265	1	0	0	woman	2	0	4.99662	4.78299	0.913		0.735		0.2085	24.136	0	88.126	1.76667	0	1	9.5	1	2
266	0	0	0	woman	0.875	0	6.41313	5.68462	0.938	-1.1	0.888	-0.5		23.4639		38.5973	4.7	0	1	10	1	1
267	1	2	0	woman	1	0	5.85087	5.47802	1.005	-0.4	0.92	-0.1	0.29775	18.9866	0	30.3479	1.23333	0	0	10	0	2
268	1	2	0	man	0.75	0	3.54926	3.24785	0.805	-2.4	0.81	-1.1		28.7317	0	50.8959	7.66667	0	0	5.5	0	1
269	1	2	0	woman	3	0	7.00411	6.93574	0.742	-2.3	0.587	-2.4		38.6719	90	50.5452	0.166667	0	0	11	1	2
271	1	0	0	woman	2.25	0	6.43079	5.44238	0.902	1	0.857	1	0.205	32.8892	0	73.6301	9.43333	0	1	11	1	1
273	1	0	0	woman	1.625	0	5.62913	4.30129	0.925	-1.3	0.849	-0.7		26.0262		34.411	1.93333	0	1	9	0	2
274	0	0	0	woman	2.875	0	7.55881	7.14793	1.04	-0.3	0.976	0.2		29.3444	0	26.7534	0.366667	0	0	12	0	1
275	0	0	0	man	0.375	0	3.34746	3.5353	1.002	-1	1.105	0.7		29.9247	0	40.8849	3.1	0	0	6.5	0	2
276	1	0	0	woman	0.75	0	3.34177	3.35256	0.917	0.21	0.767	-0.8		25.3333	0	57.1671	9.53333	0	0	4.5	1	1
277	1	0	0	woman	1.75	0		5.19847	1.139	0.6	0.978	0.4		29.0006	2100	33.1178	7.03333	0	1	9	0	1
278	1	0	0	woman	0.5	0	6.51683	5.25793	1.101		1.085			19.3337	0	17.6137	12.4667	0	1	10.5	0	1
279	1	2	0	woman	0.75	10	3.05521	2.65853	0.824	-0.15				27.3923	755	64.7781	7.4	0	0	2.5	1	2
281	1	0	0	man	1.25	0	3.81282	3.34204	1.098	0.8	1.118	1.1	0.34825	29.737	0	65.2329	4.43333	0	0	6.5	0	2
282	1	2	0	man	0	12	1.83206	1.78738	1.027	0	0.894	-0.4		26.3656		67.0082	6.93333	0	0	1	0	1
283	1	0	0	woman	0.5	0	3.85648	3.54204	0.688	-1.8	0.744	-0.4		24.4352	0	64.0329	7.2	0	0	5.5	1	1
284	0	0	0	woman	0.75	0	3.91878	3.19329	0.833	-1.1	0.886	0.2		34.049	0	55.3479	4.8	0	0	4.5	1	2
285	1	0	0	woman	1.875	0	4.47661	3.90454	0.907	-0.3	0.982	1	0.29475	26.7094	0	54.2027	1.83333	0	0	6.5	1	1
288	0	0	0	man	2	0	6.84078	6.34506	0.784	-2.8	0.885	-1	0.297	24.281	515	34.0274	2.63333	0	1	12	0	2
343	1	2	0	woman	1.25	0	2.47734	2.23503	0.834	0.3	0.849	0.4		26.6999	0	64.1644	3.43333	1	0	2	1	0
344	1	2	0	woman	1.25	0	4.76282	3.96156	1.028	-0.3	0.921	-0.2		17.9151	0	22.2274	8.4	1	1	7.5	0	0
345	1	1	0	man	0.75	0	3.24379	2.83651	0.84	-1.6	0.775	-1.1		26.2346	0	68.9425	1.8	1	1	6	0	0
346	1	0	0	woman	0.5	0	3.67399	3.13735	1.054	1.02	0.749	-1.14		23.634	0	54.1973	0.166667	1	1	5.5	1	0
347	1	2	0	woman	0.875	0	2.27146	1.8315	0.897	-0.4	0.982	0.9	0.28875	25.8448	0	52.3507	9.7	1	0	2	1	0
348	1	1	0	woman	0.25	0	2.86164	2.42507	0.872	-1.2	0.88	-0.2		23.3377	0	43.6027	7.9	1	1	2	0	0
349	1	2	0	woman	1.75	10	4.22778	4.15886	1.15	1.2	0.984	0.7		23.9512	725	46.7479	9.2	1	1	8.5	1	0
350	1	0	0	woman	0	0	2.85707	2.37322	0.966	-0.7	0.826	-0.9	0.257	23.833	0	30.1616	0.833333	1	1	2.5	0	0
351	1	0	0	woman	2.625	19	7.36242	6.87288	0.922	1.6	0.806	0.9	0.231	31.139	693.75	79.8986	1.9	1	1	12	0	0
352	1		0	woman	0.875	0	2.73812	2.98101	0.979	0.3	0.822	-0.4	0.24625	17.1875	0	52.2849	2.7	1	0	4	1	0
353	1	0	0	man	1	50	4.58217	3.95423	1.072	-0.1	1.082	0.5	0.33675	27.6601	50	38.7068	8.53333	1	1	7	0	0
354	1	2	0	woman	0	0	2.30326	1.88503	1.056	0.8	0.976	0.8	0.28225	20.4444	0	49.3479	11.8667	1	1	1.5	0	0
355	1	2	0	woman	2	10	5.61304	5.76246			0.816	0	0.29925	25.2712	255	60.4219	9.6	1	1	7	0	0
356	1	0	0	man	1.625	0	6.6131	5.93163	0.92	-0.7	1.031	0.6	0.27175	29.0612	10	67.3644	4.4	1	1	11.5	0	0
357	1	0	0	woman	1.25	0	4.81322	4.19297	0.941	-1.2	0.918	-0.1		31.4358	0	34.4384	7.6	1	1	6	0	0
358	1	2	0	woman	0.75	0	3.24775	2.99144	0.949	-0.7	0.826	-0.8	0.27325	24.3945	0	39.2055	3.13333	1	1	4	0	0
359	1	0	0	woman	1.125	0	4.60051	4.56243	0.948	-0.1	0.762	-1			45	20.1562	18.8667	1	1	7	0	0
361	1	2	0	woman	2.125	0	6.23479	6.01225	0.913	0.9	0.935	1.5	0.1935	29.278	0	69.7507	7.86667	1	1	10.5	1	0
362	1	2	0	woman	1.375	25	5.46485	5.05176	0.902	-0.3	0.673	-1.6	0.26875	22.0711	210	54.1562	0.666667	1	1	10	1	0
363	1	1	0	woman	2	0	5.06537	5.27832	0.796	0.3	0.8	0.8		24.6904	195	77.2685	4.86667	1	1	7.5	0	0
364	1	0	0	woman	1.85	5	5.1954	4.63671	1.104	0.6	1.098	1.4	0.3605	21.7079	0	36.5233	9.33333	1	1	9	0	0
365	1	2	0	woman	0.5	0	1.66023	1.61553	0.993	0.1	0.937	0.3	0.301	22.5686	0		24	1	0	1	1	0
366	1	0	0	woman	0.875	0	5.97314	4.87927	0.752	-1.8	0.696	-1.5	0.21475	22.6003	0	50.6986	12.3333	1	1	12	1	0
367	1	0	0	woman	0.375	5		1.94651	0.804	-0.7	0.796	0	0.3425	29.7442	155	64.5288	10.4333	1	1	3	1	0
368	1	2	0	woman	1.625	0	6.3817	5.64544	0.756	-1.6	0.809	-0.4		21.4326	0	54.4904	0.333333	1	1	12	1	0
369	1	1	0	woman	1	10	3.20722	2.14396	0.996	-0.3	0.911	-0.1		22.2291	570	37.8603	6.4	1	1	2.5	0	0
370	1		0	woman	1.65	0	3.80437	3.31269	0.805	-2.4	0.678	-2		21.6713		37.3397	4.5	1	1	7.5	0	0
371	1	1	0	woman	0	0	1.79546	1.3555	0.742	-0.7	0.769	0.1	0.204	23.3377	0	69.5014	6.9	1	0	0	1	0
372	1	0	0	woman	2.5	0	5.42194		0.926	0.2			0.2485	24.7737	190	58.2822	5.53333	1	1	10	1	0
373	0	0	0	woman	0.25	15	4.90888	4.22293	0.829	-1.6	0.743	-1.6	0.208	19.2974	0	44.0986	4.86667	1	1	8	0	2
374	1	1	0	man	2.25	30	5.96775	5.79345	0.974	-0.3	0.955	0	0.3205	29.8258	30	66.0904	3.76667	1	1	12	0	2
375	1	2	0	woman	1.125	0		3.24442	0.867	-0.4	0.718	-1	0.2155	21.7192	0	57.2466	9.16667	1	1	6	1	2
376	1	2	0	woman	2.875	0	7.50624	6.41358	1.094	1.4	1.186	2.6	0.36375	35.5999	180	53.6384	5.36667	1	1	12	1	2
377	1	0	0	woman	1.25	35	5.17	4.29188	0.706	-1	0.942	1.5	0.24325	34.1837	175	70.5014	1.56667	1	1	8	1	2
378	1	0	0	woman	0	20	3.70229	2.73324	0.744	-0.2	0.617	-0.7	0.20825	21.0828	420	77.589	2.63333	1	1	5	1	1
379	1	1	0	woman	0.125	0	2.70123	2.07348	0.962	-0.3	0.881	0		23.6275	0	49.8575	4.36667	1	1	2.5	0	1
380	1	0	0	man	0	0	2.34885	1.36353	0.773	-2.2	0.777	-1.2		21.5645	0	61.9425	12.3667	1	0	1.5	0	1
382	1	0	0	woman	1.5	5	4.36641	3.43736	0.488	-2.7	0.453	-2.2	0.14475	16.6597	30	75.1616	1.83333	1	1	6.5	1	2
383	1	0	0	woman	0.125	5		2.79113	0.912	0.9	0.901	1.2	0.2945	28.6689	645	69.8466	8.8	1	1	4	1	2
384	1	1	0	man		30			0.796	-1.6	0.843	-0.1		19.1512	300	82.8411	4.03333	1	1		0	1
385	0	0	0	woman	0.625	0	5.75208	5.43377	1.033	0.5	0.785	-0.9	0.277	26.4264	50	47.4466	3.63333	1	1	10	0	2
399	1	0	0	woman	2	0	5.18041	4.33897	0.908	1.1	0.811	1.2	0.20825	30.7479	0	83.0055	5.16667		1	9	1	0
401	1	0	0	woman	0.125	5	3.87583	3.18973	1.008	-0.1	0.876	-0.5	0.26475	24.539	236.25	20.9644	1.46667		1	4	0	0
402	1	0	0	woman	2.5	20		5.07117	0.882	0.8	0.942	1.9		31.7397	300	76.8247	2.03333		1	11	2	0
403	1	2	0	woman	1.125	10	4.88435	4.36831	0.766	-1.2	0.879	0.6	0.23025	28.5075	525	62.7671	4.76667		1	8.5	1	0
404	1	0	0	woman		0		4.99106	0.904	0	0.936	0.8	0.296	32.0204		58.0356	1.43333		1	9	1	0
405	1		0	woman	2	0	7.26374	6.7683	0.823	0.3	0.832	0.9	0.2465	26.4792	0	74.4685	4.2		1	12	1	0
406	1		0	woman	1.25	0	4.43484	3.70733	0.995	0.3	0.976	1	0.368	27.5134		54.4438	6.6		1	7	1	0
408	1		0	woman	1.75	0	4.88204	4.62626	0.84	-0.5	0.922	0.8	0.22525	25.5367	0	59.4274	2.9		1	9	1	0
410	1		0	man	0	0	1.25423	1.20953	0.9	-1.7	1.124	0.7	0.311	31.0204	0	28.3342	2.66667		0	0	0	0
413	1	2	0	woman	1.5	0	5.89856	5.61756	1.007	-0.3	0.997	0.5		21.3675	0	26.0356	20.7667		1	9	0	2
415	1	0	1	man	1.5	0	4.48625	4.46825	1.073	0.8	0.881	0		28.8415	308	79.3151	6.46667	0	1	9	0	0
416	1	1	1	woman	0.375	0	2.90939	2.37949	0.647	-2.3	0.784	-0.2	0.245	25.0341	0	62.8438	8.13333	0	0	2	1	0
417	1	0	1	woman	1.625	5	4.1627	3.80549	0.973	0.6	0.922	0.8		27.2392	270	60.5151	6.43333	0	1	7	1	0
418	1	2	1	woman	0.25	0	2.55117	1.87907	1.222	2.2	1.045	1.2	0.28725	27.0993	0	47.9589	5.6	0	1	2	0	0
419	1	0	1	woman	0.65	9	4.30126	3.58381	0.788	0.5	0.652	-0.1	0.19325	24.8889	152	84.0164	5.5	0	1	8	1	0
420	1	2	1	woman	1.125	0		2.36384	0.826	-0.57	0.814	-0.45		28.229	0	56.1863	8.73333	0	0	3	1	0
421	1	2	1	woman	0.625	0	2.31441	2.55353	0.973	0.5	0.901	0.4		19.2425	0	55.0959	3.23333	0	0	4	0	0
422	1	2	1	man	0.25	0	3.90595	4.72824	0.627	-3.2	0.78	-0.9	0.276	23.6614	0	73.0082	4.06667	0	1	9.5	0	0
423	1	1	1	woman	1.25	4	4.92473	4.64445	1.164	1.6	0.802	-0.8		26.5338	68	44.2329	20.4	0	1	8	0	0
424	1	1	1	woman	0.75	0	4.51107	3.62359	1.021	0.8	0.906	0.3	0.28275	32.0204	0	53.1205	11.5667	0	1	7.5	2	0
425	1	0	1	woman	2.625	20	7.739	7.35527	0.854	0.7	0.686	-0.1		26.4072	140	79.2247	6.6	0	1	12	1	0
426	1	0	1	woman	2.25	0	6.38574	4.88543	0.891	1.2			0.206	32.6784	0	78.1288	5.96667	0	1	10.5	1	0
427	1	1	1	man	2.5	10	7.3573	6.68595	1.123	1.4	0.933	0.2		33.2986	505	76.5233	1.7	0	1	12	0	0
428	1	2	1	man	1.875	0	4.48401	4.03796	1.049	0.2	0.849	-0.8	0.307	24.8971	0	58.8658	3.66667	0	1	9	0	0
429	1	0	1	woman	1.625	12	5.18458	4.73345	1.015	-0.2	1.07	1.3	0.26	33.6949	232	42.463	11.1667	0	1	7.5	0	0
430	1	1	1	man	0	0		2.34201	0.78	-1.9	0.865	-0.4	0.271	27.9421	0	71.5726	5.2	0	1	3	0	0
431	1	2	1	woman	1.375	0	5.9467	4.96139	0.989	-0.4	0.84	-0.7	0.25125	23.4221	0	38.0082	8.83333	0	1	8	0	0
432	1	0	1	woman	0.75	0	2.31564	1.9594	0.809	-0.2	0.972	1.6	0.2915	29.3724	0	65.1973	24	0	0	1	0	0
433	1	0	1	woman	0.625	0	3.17325	2.5455			0.606	-0.8	0.205	24.136	0	78.737	1.2	0	0	3.5	1	0
434	1	0	1	woman	0.375	0	5.57899	4.36251	1.096	0.5	1.056	1	0.297	19.8347	0	30.9233	7.86667	0	1	10.5	0	0
435	1	0	1	woman	1.5	5	4.05056				0.753	0.3		32.3939	590	76.5014	4.06667	0	1	6	1	0
436	1	1	1	woman	0.125	0	3.42443	2.31148	1.053	1.8	0.927	1.1	0.25075	22.3214	0	65.0493	5.36667	0	1	3.5	1	0
437	1	1	1	woman	0	0	1.79546	1.3555	0.894	-1	0.884	-0.2	0.26075	22.571	0	43.3479	8.03333	0	0	0	0	0
438	1	1	1	woman	0.5	0	3.89906	3.19345	1.133	1.2	0.975	0.6	0.30875	29.7442	0	45.4192	0.1	0	0	5.5	0	0
439	1	0	1	woman	1.875	0	5.17705	5.18459	0.975	1.9	0.898	1.6	0.35775	22.4323	0	77.2301	0.3	0	1	10	0	0
440	0	0	1	woman	1.125	0	5.0397	4.11709	0.938	-0.8	0.838	-0.9	0.261	21.6855	0	38.5671	2.36667	0	1	8.5	0	0
441	1	0	1	woman	1	0	4.87424	3.87296	1.005	0.5	1.039	1.4		39.9105	0	52.2466	4.46667	0	1	7	0	0
442	1	0	1	woman	1.625	0	4.7629	4.68685	0.802	-0.6	1.026	1.8	0.33025	29.0487	0	63.0877	4.7	0	1	9.5	1	0
443	1	2	1	woman	0.875	0	3.67129	3.14139	0.957	-0.8	0.873	-0.5	0.25175	20.2291	0	31.1781	1.5	0	0	6	0	0
444	1	2	1	woman	1.25	0	4.59822	3.96041	0.948	1	0.772	-0.1	0.281	21.9816	0	66.0192	9.6	0	0	6	1	0
445	1	1	1	man	1.5	0	4.34633	4.3178	1.159	1.9	1.013	1		24.0055	0	82.8466	1.4	0	1	8	1	0
446	1	0	1	woman	0	0	2.51701	1.62953	0.74	-1	0.991	1.7	0.2715	25.1532	0	63.5534	24	0	0	1.5	1	0
447	1	0	1	woman	0.75	0	4.75872		1.05	1.8	0.731	-0.3		22.6562	170.4	67.7973	3	0	1	10	1	0
448	1	2	1	man	1.125	30	3.09972	2.71507	1.303	2.8	1.037	0.6	0.311	25.4362	240	67.9507	2.86667	0	1	5	0	0
449	1	1	1	woman	1	0	4.92365	4.55832	0.888	0.6	0.743	-0.2	0.2	30.3598	0	67.2658	20.3	0	1	11	1	0
450	0	1	1	woman	0.5	0	1.59023	1.5076	1.041	0.1	1.071	1.2		25.1532	0	39.1397	1.4	0	0	1	0	0
451	1	1	1	woman	0.125	0	4.51057	3.69684	0.963	-0.4	0.944	0.2	0.29125	28.9062	0	40.5671	24	0	0	5.5	2	0
452	1	0	1	woman	0.875	8	6.47285	6.58126	0.876	-0.3	0.978	1.1		30.7809	231.25	56.7918	4.23333	0	1	11.5	0	0
453	0	0	1	woman	0	0		2.93795	0.992	-0.5	0.946	-0.1		26.2222	0	30.2192	4.46667	0	0	5	0	0
454	0	0	1	woman		10	4.56332	3.79784	1.021	1	0.94	0.8	0.2385	20.6901	648.75	56.6575	1.16667	0	1	6	0	0
455	1	0	1	woman	0.75	0			0.865	-0.1	0.858	0.4	0.242	39.4477	0	59.4712	24	0	0		1	0
456	1	2	1	man	0.5	0	3.96518	3.70911	1.262	1.6	1.333	2	0.37425	42.517	200	25.3644	1.96667	0	1	6.5	0	0
457	1	2	1	woman	0.875	0		3.46799	1.036	-0.2	0.96	0.3		35.3544	0	38.3699	19.8	0	1	5	0	0
458	1	1	1	woman	0	0			0.807	-0.4	0.902	0.9		29.7778	0	64.2849	7.6	0	0		0	0
459	1	0	1	woman	0.75	0	3.34355	3.34701	0.873	-0.4	0.87	-0.2	0.26075	28.4799	0	48.1507	10.0333	0	1	4	0	0
460	1	1	1	woman	1.375	0	4.40818	4.02997	1.041	2	1.053	2.3	0.25675	35.8408	0	67.4986	14.6667	0	1	6.5	1	0
461	0	0	1	woman	0.125	0	2.12653	1.65753	1.095	0.5	1.039	0.6	0.318	31.8421	0	32.7233	2.66667	0	0	2	0	0
462	0	0	1	woman	0.625	0	4.17232	3.48622	0.836	-0.6	0.942	0.9	0.256	29.1654	0	58.0247	16.6	0	0	5	2	0
463	0	1	1	woman	1.375	10	5.61461	5.46201	0.827	-1	0.811	-0.4	0.23875	22.0703	1747.5	54.7507	1.83333	0	1	9	2	0
464	1	0	1	woman	1.875	10	5.93325	5.29327	0.735	-0.5	0.614	-1.04		30.1315	2517	76.2137	7.96667	0	1	9.5	1	0
465	0	0	1	woman	0.125	0	4.20402	3.38303	0.791	-1.2	0.916	0.5	0.2275	31.6998	0	56.6027	3.23333	0	0	5.5	0	0
466	1	0	1	woman	0.25	5	2.92521	2.0275	0.936	-0.1	0.956	0.7		24.0882	178	51.2767	24	0	0	3	0	0
467	1	0	1	woman	1	0	2.80605	1.88491	1.069	1	1.066	1.7		33.7149	0	53.7151	10.9667	0	0	2	1	0
468	0		1	woman	1	0	6.02001	5.00603	0.845	-0.9	1.006	1.14		26.986		56.7178	2	0	1	6.5	1	0
471	1	1	1	woman	0.125	5	3.1235	2.13819	0.901	0	0.929	0.8	0.2855	27.1263	375	59.1342	2.6	0	1	4	1	0
472	0	0	1	woman	0.25	0	2.19981	1.548	0.968	-0.7	1.024	0.7	0.3305	25.1039	0	32.2082	3.1	0	0	2	0	1
475	1	0	1	woman	1.25	0	4.77926	4.3244	0.717	-0.8	0.803	0.5	0.21375	27.7778	0	71.1233	7.2	0	1	9	0	1
476	1	0	1	woman	0.5	0	3.67301	3.02646	0.886	0.8	0.811	0.7	0.21775	28.617	0	75.1123	4.26667	0	1	4.5	1	1
477	1	0	1	woman	0.25	5	2.88982	2.30001	0.863	1.1	0.801	1	0.2245	25.2174	20	80.7562	8.13333	0	1	3	1	2
478	1	1	1	man	0.375	0	1.46423	1.66907	0.843	-2.2	0.832	-1.2	0.2655	28.7347	0	38.0767	2.16667	0	0	0	0	2
479	1	2	1	woman	1.625	0	8.20126	7.4599	1.04	0.3	0.96	0.4	0.30125	21.4109	0	42.9123	5.2	0	1	12	0	2
480	1	0	1	woman	0	0	3.48456	2.65173	1.174	1.4	0.837	-0.5		23.4337	0	46.0959	6.36667	0	1	6	1	1
481	1	0	1	woman	1.25	0	5.50525	4.4415	0.876	-1.3	0.936	0.3		26.8814	0	46.3589	4.16667	0	1	9	0	2
482	0	0	1	woman	0.625	0	5.08022	4.30651	0.959	-0.7	0.874	-0.6	0.29525	27.993	0	35.611	17.5667	0	1	8.5	0	1
483	1	2	1	woman	0.625	2	4.09014	3.63546	0.724	-1.3	0.68	-1	0.22125	23.3377	1015	62.5123	6.76667	0	1	7	1	1
484	1	1	1	woman	0.125	0	2.35546	2.24053	1.114	2.2	1.118	2.7		33.2265	0	64.7096	10.6667	0	1	2.5	0	1
485	1		1	woman	2.125	0	5.89356	5.59957			0.902	0.14		38.2653	65	53.8575	6.13333	0	1	8	1	1
486	1	0	1	man	2	15	4.41084	4.74231			1.175	1.5		33.3333	65	66.3342	4.63333	0	1	9	0	2
487	1	2	1	woman	0.625	0	3.73281		1.024	-0.5	0.919	-0.2		20.061	0	27.7589	7.06667	0	0	5	0	2
489	1	1	1	woman	0	0	1.99681	1.51507	0.832	-0.6	0.74	-0.7		23.4375	0	58.7014	12.4	0	0	0.5	0	1
491	1	2	1	woman	0.25	0	4.45422	2.80948	0.903	-0.6	0.819	-0.6	0.28175	21.8314	850.63	49.6521	2.63333	0	0	5.5	1	2
493	0	0	1	woman	0.875	0	5.94443	5.1426	1.006	0.8	1.002	1.2		38.2066	0	56.0658	2.76667	0	1	11	2	1
520	0	0	1	woman	1.375	0	5.35995	4.49081	0.873	-1	0.851	-0.6	0.267	27.6304	90	46.8055	4.63333	1	1	7	0	0
522	1	2	1	woman	0.625	0	3.09085	2.50103	0.737	-1.5	0.847	0.1	0.2645	23.2422		58.7918	6.73333	1	1	4	0	0
523	1	0	1	woman	0.25	0	2.64943	2.51503	0.886	-1.5	0.891	-0.4	0.2735	19.9553	0	30.863	2.13333	1	0	3	0	0
524	1	1	1	woman	1.125	0	3.53376	3.22593	0.945	-0.9	0.916	-0.2	0.248	19.6072	0	30.3507	14.0333	1	1	5	0	0
525	0	0	1	woman	2	0	6.36127		0.916	-1.1	0.945	0.1	0.24575	30.2734	0	37.0685	4	1	1	11	0	0
526	1	0	1	woman	1.5	30	6.06976	6.21632	0.629	-1.3	0.844	1.1	0.22675	30.3114	120	77.2247	2.33333	1	1	11	1	0
527	0	0	1	woman	2.375	0	7.0674	6.15378	1.059	0.1	1.046	0.9	0.28025	19.2277	35	28.0767	3	1	1	12	0	0
528	1	1	1	woman	0.25	0	4.10041	3.98357	1.376	3.3	1.269	2.1	0.34275	29.9383	840	63.0219	11.9	1	1	7.5	0	0
529	1	0	1	woman	1.625	0	7.33953	6.49253	0.816	-1.2	0.909	0.3	0.287	19.5006	0	51.4027	8.16667	1	1	11.5	2	0
530	1	0	1	woman	1.25	0	5.81384	5.14168	0.797	-0.1			0.24275	25.3378	0	69.4904	10.8667	1	1	11.5	0	0
531	1	1	1	woman	0.875		3.37942	3.46234	0.933	-0.3	0.875	-0.1	0.30525	23.2377	0	50.0384	5.56667	1	1	6	0	0
532	1	2	1	woman	2	0	5.00417	4.13705	0.874	-1.5	0.947	0.1	0.25825	22.1443	0	25.0055	21.2667	1	1	8	0	0
533	1	1	1	woman	2.125	0	5.50822	4.38507	0.943	0.3	0.861	0.2	0.2795	21.3599	0	57.6	7.7	1	1	8.5	1	0
534	1	1	1	woman	0.875	0	5.18129	4.15824	0.961	1.4	0.718	-0.3	0.13925	20.6612	0	69.9973	8.4	1	1	7.5	1	0
535	1	0	1	woman	1.25	0	5.58192	4.93766	0.903	-0.6	0.887	0	0.29475	22.8928	0	48.3425	10.1333	1	1	10.5	2	0
536	1	2	1	woman	0.5	0	3.35509		0.889	-0.5	0.972	0.8	0.2515	30.1103	0	51.8219	10.7	1	1	5	2	0
537	1	2	1	woman	0.5	0	3.78713	3.25723	0.961	-0.1	0.959	0.6	0.30625	19.4771	0	47.5589	14.9333	1	1	4	1	0
538	1	0	1	woman	0.375	0	5.02464	4.62324	0.948	-0.1	0.762	-1		20.8209	0	50.4055	9.3	1	1	9.5	0	0
539	1	1	1	woman	0	15	1.89181	1.48953	0.828	-0.8	0.885	0.3		24.1415	135	56.126	2.73333	1	0	1	0	0
540	1	0	1	woman	0.625	0	5.89095	5.08893	0.824	0.2	0.797	0.4	0.255	41.5512	0	71.5397	1.63333	1	1	10	0	0
541	1	0	1	man	0.875	0	5.54433	4.86481	0.833	-1.1	0.812	-0.3	0.2215	26.6999	0	82.6521	3.6	1	1	10	0	0
542	0	0	1	woman	2.25	0	7.28329		0.853	-1.7	0.715	-1.8	0.26575	21.0007	0	34.926	5.13333	1	1	12	0	0
544	0	1	1	man	0.375	0	3.17644	3.13198	0.925	-1.5	0.941	-0.9	0.30475	29.0367	0	23.1014	12.7333	1	1	5	0	0
545	1	1	1	man	0.375	0	1.83361	1.58753	1.094	0	1.038	0.2	0.3105	28.0557	0	34.0658	3.6	1	0	1	0	0
546	1	0	1	woman	0	0	2.23701	1.4955	0.671	-0.8	0.668	-0.3	0.21725	24.341	0	77.9288	5.06667	1	0	0.5	1	0
547	0	0	1	woman	1.625	0	6.94849	5.68695	1.108	0.8	0.922	0	0.315	24.0344	0	40.474	6.36667	1	1	10	0	0
548	1	2	1	man	1.6	0	3.93649	3.123	0.836	-1.2	0.815	-0.5	0.24075	24.1415	750	76.2055	8.5	1	1	7	0	0
549	1	0	1	woman	0.875	2	3.36084	2.23985	0.698	-2.3	0.693	-1.3		31.2438	702	54.8192	14.0333	1	1	4	1	0
550	1	0	1	woman	1.75	8	5.71891	4.98004	0.962	1.3	0.892	1.2	0.26	28.9352	367	72.3562	2.76667	1	1	9.5	1	0
551	1	0	1	man	0.875	5	2.41379	2.01151	1.033	0.3	1.032	0.5	0.27825	34.3396	150	62.6438	4.4	1	1	2	0	0
552	1	2	1	man	0.25	5	3.71731	2.98391	1.051	-0.1	1.039	0.3	0.32275	30.7394	130	44.463	14.1333	1	1	6	0	0
553	0	0	1	woman	0	0	2.33254	1.20953	0.954	-0.8	0.986	0.2	0.28975	24.7737	0	31.6795	10.9667	1	0	1	0	0
555	0	2	1	woman	2.125	0	5.36431	5.42704	1.027	0	1.145	1.4	0.28275	24.8889	0	39.3069	4	1	1	10	0	0
556	1	0	1	woman	2.25	20	5.97059	5.35387	0.808	0.5	0.877	1.5	0.23975	32.2222	312.5	79.811	2.76667	1	1	10	0	0
557	1	2	1	woman	0.875	0	3.97835	3.11298	0.958	0.1	0.991	1		30.4878	0	52.4055	4.16667	1	1	5	0	0
558	0	0	1	woman	0.875	0	4.00704	3.5208	1.122	1.3	1.229	2.3	0.337	35.1562	0	47.0795	14.7333	1	0	5.5	0	0
560	1	0	1	woman	0.25	0	2.97143	2.8546	1.101	0.2	0.922	-0.1		19.8413	0	30.0411	5.5	1	1	4.5	0	0
561	0	1	1	woman	1.625	0	5.71095	5.00639	1.2	1.8	1.195	2.4	0.29775	19.9573	0	44.9452	4.73333	1	1	11	0	0
562	1	2	1	woman	0.375	0	4.75709	4.1586	0.778	-1.2	0.789	-0.5	0.27575	25	0	57.3123	1.13333	1	1	8.5	1	0
563	1	1	1	woman	0.625	0	4.14085	3.3015	0.895	0	0.941	0.9	0.23	30.4832	0	58.726	6.46667	1	1	6	2	0
564	0	1	1	woman	1.125	0	4.29296	3.91475	0.935	-1	0.996	0.5	0.30675	28.4444	0	30.6986	11.9667	1	1	5.5	0	0
565	0	0	1	woman	1	0	4.02997	2.81349	0.927	-0.8	0.982	0.2	0.2615	20.8325	0	40.6767	8.5	1	1	5.5	0	0
566	1	1	1	woman	1.375	10	5.51345	5.60866	0.739	-2.6	0.798	-1	0.25025	29.7056	400	37.4959	10.5333	1	1	11.5	0	0
567	1	1	1	woman	0.375	0			0.896	-0.6	0.88	0	0.29675	26.847	0	49.7534	6.7	1	1		0	0
568	1	1	1	woman	0	0	1.98281	1.25153	1.118	2	1.114	2.4	0.28925	32.674	0	60.2356	13.0667	1	0	0.5	1	0
569	1	2	1	woman	1	0	4.5187	4.07486	0.935	0.4	0.849	0.2	0.2745	24.3496	0	59.7973	6.16667	1	1	8.5	1	0
570	1	0	1	man	1.375	10	5.62784	4.97394			0.627	-1.9	0.21825	33.7325	900	72.7315	6.76667	1	1	10.5	0	0
571	1	0	1	woman	2	0		6.42163	0.902	1	1.108	3	0.2545	29.1654	0	73.0904	2.6	1	1	10	0	0
572	1	2	1	woman	0	0	2.13623	2.09153	1.034	-0.1	0.935	0.2		21.6413	50	41.9315	6.43333	1	0	3	0	0
573	1	2	1	woman	1.375	0	3.7439	3.93488	1.092	0.7	0.971	0.5		18.8271	2475	41.0877	10.0333	1	1	7	0	0
574	1	0	1	woman	0.875	0	3.31699	2.10051	0.79	-0.2	0.82	0.6	0.2505	29.0943	45	69.9425	12.2	1	1	4.5	1	0
575	1	2	1	woman	0.375	5	3.41846	2.8449	0.641	-1.8	0.559	-1.8	0.185	18.8588	530	66.8329	8.86667	1	1	5.5	1	0
577	1	1	1	woman	0.5	8	2.35711	1.60503	0.672	-0.7	0.834	1.2	0.184	29.8997	385	80.9616	4.03333	1	0	1	1	0
578	1	1	1	woman	0.125	0	3.67944		1.232	1.7	1.123	1.5	0.3175	22.5896	0	27.9096	8.46667	1	1	6	0	0
579	1	0	1	woman	1	15		5.63027	0.616	-1.8	0.673	-0.7	0.18525	29.2101	90	69.6274	8.2	1	1	11	1	0
580	1	1	1	woman	0	0	2.08959	1.84351	0.886	0.6	0.853	0.7	0.21525	23.9361	0	69.4877	1.9	1	1	2	1	0
581	0	0	1	woman	1.625	0	5.09429	4.052	0.806	-1.9	0.855	-0.5	0.26475	25.5594	0	40.9397	3.13333	1	1	10	0	0
582	1	0	1	woman	0.375	0	3.5824	2.19948	1.063	0.7	1.026	1	0.34125	32.9045	0	45.926	7.6	1	1	4.5	0	0
583	1	0	1	woman	1.875	0	6.74716	6.17509	0.748	-1.3	0.706	-1	0.27975	26.3465	300	59.3288	2.73333	1	1	10.5	1	0
585	0	0	1	woman	2	0	6.1426	5.88646	0.926	-0.9	0.903	-0.2	0.2995	26.4024	0	39.1945	11.6	1	1	11	0	0
586	1	0	1	woman	0.875	0		2.24148	1.171	1.2	1.008	0.6	0.28925	20.7612	0	35.0082	5.33333	1	1	3	0	0
587	1	2	1	woman	0.625	0	3.07685	2.09153	1.158	1.5	0.988	0.7	0.33825	22.6757	0	44.3836	10.9333	1	0	4	0	0
588	0	0	1	woman	0.375	0	3.93711	2.836	0.95	-0.8	0.874	-0.6	0.32	20.6418	0	33.2521	5	1	1	6.5	0	0
589	1	0	1	woman		20	3.24404	3.65684			0.745		0.23425	32.1625	125	89.2055	5.6	1	1	6	1	0
590	1	1	1	woman	0.5	0	3.71728	2.99422	0.753	-1.6	0.818	-0.3	0.265	28.9062	0	54.737	9.26667	1	1	6	2	0
591	1	0	1	woman	1.875	0	6.2438	5.77472	0.861	-0.1	0.76	-0.4	0.21525	23.7332	0	61.9315	3.03333	1	1	11	1	0
592	1	0	1	woman	1.625	5	5.6961	4.97419	1.105	1.9	1.079	2	0.307	21.3675	105	58.2192	11.3	1	1	10.5	1	0
593	1	0	1	woman	1.75	0	6.08443		0.747	-1	0.805	0	0.22875	24.4352	0	63.9397	2.76667	1	1	11	1	0
594	1	0	1	woman	1.125	5	4.98116	4.31998	0.842	-1.4	0.748	-1.3	0.24775	24.1127	638	44.8	4.6	1	1	9	1	0
595	0	0	1	woman	1.75	0	6.79327	5.65283	0.972	-0.3	0.985	0.2	0.2955	28.5585	0	42.6986	6.63333	1	1	10.5	0	0
596	1	0	1	woman	0.125	0	3.67921	3.26098	0.822	-1.9	0.773	-1.3	0.23775	20.976	0	35.8904	7.9	1	1	4.5	0	0
597	1	1	1	woman	0.75	8	4.46511	3.8408	0.916	-0.4	0.834	-0.4	0.21	24.7796	290	50.1096	8.4	1	1	8	1	0
598	1	2	1	man	0.625	0	2.62132	2.37901	1.098	0.2	1.012	0.1	0.31625	28.2348	0	40.7534	8.03333	1	1	2.5	0	0
600	1	2	1	woman	0.875	0	5.00038	4.55885	0.876	-0.1	0.989	1.4	0.26775	25.4524	0	60.0822	8.66667	1	1	9	1	1
601	1	1	1	woman	1.75	0	4.29403	3.27451	0.798	-0.5	0.791	0	0.21275	35.6854	0	65.1808	2.26667	1	1	6	1	1
602	1	2	1	woman	0.125	0	2.11361	2.15138	1.023	1.1	0.964	1.1		24.6097	0	58.811	6.96667	1	1	2	0	1
603	0	0	1	woman	0.875	0	5.52779	4.94247	0.84	-0.5	0.847	0	0.2475	30.8642	0	59.0329	4.1	1	1	9.5	1	2
605	1	1	1	woman	1	0	4.97747	3.63925	0.716	-1.5	0.739	-0.7	0.192	26.635	0	60.6904	7.5	1	1	7.5	1	2
606	1	1	1	woman	1.375	0	4.09335	3.72122	1.014	0.4	0.833	-0.3		30.8984	0	53.5863	2.93333	1	1	6	1	1
607	1	0	1	woman	1.375	10	4.88901	4.7364	1.087	2.6	0.749	0.3		23.9224	300	75.3863	11.1667	1	1	8	0	1
608	1	2	1	man	0.5	10	2.9101	3.15299	1.147	1.1	1.052	0.5		27.4691	400	57.2192	-1.56667	1	0	5	0	2
609	1	2	1	woman	0	15	3.47449		0.949	0.5	1.089	2.1		23.2814	100	58.0438	16.5	1	1	6	2	1
610	1	1	1	woman	0.625	0	3.54681	2.56149	0.574	-2.2	0.528	-1.9	0.17575	21.7865		69.5096	4.56667	1	0	4	1	2
611	1	0	1	woman	0.875	0	3.05973	2.10553	1.05	0.9	1.019	1.2		22.8624	0	51.5069	2.1	1	1	3	0	1
612	1	0	1	man	1.75	0	1.94916	2.92303	0.813	-2.1	0.929	-0.3		28.9341	510	52.4356	3.76667	1	0	4	0	1
613	1	1	1	woman	0.375	0	5.78825		0.763	-2	0.805	-0.8	0.23375	22.6003	0	46.9123	4.83333	1	1	9	1	1
614	0	0	1	woman	1	0	4.46043	3.64671	0.833	-1.4	0.875	-0.5	0.30525	22.7467	0	44.9342	14.0667	1	1	6.5	0	2
615	1	1	1	woman	0	0	2.00053	1.53153	0.821	-0.7	0.816	-0.2	0.269	19.7711	120	58.1726	5.6	1	1	1	1	2
616	0	0	1	woman	1.375	0	6.07819	5.42691	0.902	0.1	1.1016	1.3		34.209	0	58.9726	12.8667	1	1	12	0	1
617	1	2	1	woman	0.625	0		3.84226	1.061	0.9	0.957	0.6	0.296	27.8497	0	50.863	3.3	1	1	7	1	1
618	1	2	1	woman	1.5	10	3.21615	3.65205	0.749	-1.9	0.862	-0.1		29.7527	140	51.7808	2.6	1	1	5.5	2	1
619	1	2	1	woman	0	8	3.01764	2.18948	1.084	0.64	0.883	-0.47		23.6095	165	40.7452	24	1	0	4	1	1
620	1	1	1	woman	1.5	0	4.53999	4.44385	1.061	1.1	0.911	0.3	0.27525	24.9108	0	52.726	2.9	1	1	7	1	2
621	1	0	1	woman	0.375	0	3.90258	3.33847	1.016	0.6	0.89	0.1	0.259	33.3319	0	52.2164	0.5	1	1	5.5	1	1
622	0	0	1	woman	1.125	0	7.42288	6.89578	1.022	0.5	0.969	0.4	0.33825	28.3053	0	49.5726	4.23333	1	1	12	1	1
623	1	2	1	man	0	0	1.98325	1.751	1.071	0.3	1.073	0.7		25.0593	0	55.3753	6.36667	1	0	1.5	0	1
626	1	1	1	woman	2.125	0	5.93414	4.9753	0.903	-0.4	0.827	-0.4	0.28275	29.0318	0	52.0329	5.4	1	1	9	0	2
627	1	1	1	man	1.625	0	5.82374	4.97049	1.134	1.1	1.078	0.8	0.369	30.4688	0	62.863	6.36667	1	1	11	0	1
628	0	0	1	woman	2.875	0		7.32988	0.934	-0.6	1.045	0.7		41.4396	0	44.4356	1.76667	1	1	12	0	2
629	1	0	1	woman	1.5	0	4.76866	4.11577	0.808	-0.4	-1.2	0.7		27.3034	0	64.611	6.9	1	1	9	0	1
630	1	1	1	woman	2.75	0	6.87204	6.31303	1.064	1.9	1.024	1.8	0.2335	43.1111	0	63.8329	3.73333	1	1	12	0	2
631	0	0	1	man	0.25	0	6.67556	6.01693	0.864	-1.5	0.825	-1.4	0.30075	20.148	0	57.7616	3.16667	1	1	10	0	2
633	1	2	1	woman	0.625	0	3.25939	2.72949	1.006	-0.4	0.978	0.3	0.2925	19.9594	0	31.526	3.3	1	1	3	0	2
634	0	0	1	man	0.5	0	3.93964	3.25353	0.724	-2.1	0.836	-0.4	0.28325	31.9922	100	50.7452	12.4667	1	1	6.5	0	1
635	1	0	1	woman	0.625	0	3.47435	2.69879	0.96	0	1.018	1.1	0.3045	33.2671	0	50.7096	5.4	1	1	6	0	2
636	1	0	1	woman	0.75	0	4.52544	3.54013	0.75	-0.2	0.687	-0.2	0.183	23.3726	125	75.8849	3.56667	1	1	7	0	2
637	1	0	1	woman	1.25	0	3.45231	3.31357	0.697	-1.4	0.751	-0.3	0.20825	26.1465	0	65.3123	2.66667	1	1	5.5	1	2
638	1	0	1	woman	0.625	5	3.28326	2.84657			0.69	-0.5		25.3331	360	68.1644	24	1	1	4.5	1	2
639	1	2	1	woman	0.875	0	4.80464	4.40237	1.015	-0.3	0.839	-0.8	0.28	20.7031	0	28.2137	3.16667	1	1	8	0	2
640	0	1	1	man	0.375	0	2.88457	3.11346	1.015	0.1	1.115	1		27.0416	0	58.6082	11.4333	1	1	5	0	1
642	1	0	1	woman	0	0	2.96138	2.43148	0.834	-2.1	0.763	-1.4		21.0077	0	34.7945	5.83333	1	1	4	0	1
643	1	2	1	man	1.25	0	4.37185	4.21925	1.076	0	1.216	1.4	0.33875	24.4193	0	39.1945	8.66667	1	1	8	0	1
644	0	0	1	woman	2.25	0	6.1457	5.68136	0.986	0.1	1.036	0.8	0.3275	37.7754	0	59.9671	6.23333	1	1	11	1	1
646	1	2	1	woman	1.375	8	3.98815	3.35034	0.942	-0.5	0.762	-1.2	0.30625	24.2439	255	42.7973	2.3	1	1	6	0	2
647	1	2	1	woman	0.875	0		3.88338	0.965	-0.2	0.854	-0.4	0.28675	25.9319	0	45.5671	6.23333	1	1	9	0	2
648	1	2	1	woman	0	0	3.4915	3.18368	0.956	-0.4	0.909	0	0.285	27.2392	0	44.2055	7.76667	1	1	3	1	2
649	0	0	1	woman	0.5	0	3.97125	3.59303	1.01	-0.3	1.029	0.8	0.3205	26.2985	0	34.1781	6.53333	1	1	5.5	0	1
650	1	2	1	woman	0	0	2.62909	1.282	0.928	0.2	1.059	1.8	0.3035	35.6513	0	58.5808	2.2	1	1	2	1	1
651	1	1	1	woman	0.875	0	3.96017	3.68339	0.799	-0.8	0.897	0.6		27.4714	0	59.6493	0.8	1	1	9	0	2
652	1	1	1	man	1.25	0	5.37446	5.07202			0.747	-1.2		29.6427	0	71.0575	4.06667	1	1	10	0	1
653	1	0	1	woman	1.375	0	5.73568	4.95554	1.23	1.7	1.263	2.3		28.0689	0	31.2521	3.36667	1	1	8	0	2
654	1	2	1	woman	1.125	0	5.87883	6.26413	0.971	-0.1	0.781	-0.9		22.3214	100	47.4877	3.96667	1	1	10.5	0	2
655	0	0	1	woman	0.5	0	4.05549	3.92197	1.108	0.9	1.096	1	0.30425	27.3438	0	42.6822	6.16667	1	1	6	0	1
656	1	0	1	woman	0.125	0	5.18267	4.40775	0.835	0.1	0.847	0.6	0.26525	24.4352	0	68.2493	5.2	1	1	8	1	2
658	1	0	1	woman	1.625	15	6.35023	5.7745	0.868		0.816			29.4174	3145	85.474	4.2	1	1	12	1	1
659	1	2	1	woman	1.125	5	3.95301	3.7187	0.743	-2	0.801	-0.7	0.27175	26.1394	190	50.2767	8.43333	1	1	6.5	0	1
661	1	0	1	woman	1.875	0	5.40789	4.76994	1.062	1	0.956	0.6	0.29175	26.6097	0	51.4247	2.03333	1	1	8.5	0	2
662	1		1	woman	0.75	0	4.79297	4.65409	0.922	1.4	0.732	0.2	0.18125	22.4766	0	77.4466	2.2	1	1	8.5	1	1
664	0	0	1	woman	2.5	0	7.63166	7.21281	0.817	-1.8	0.825		0.21075	17.2066	50	18.7808	1.63333	1	1	12	0	2
665	1	1	1	woman	1.25	10		4.06536			0.621	-0.4	0.18225	27.0258	66.6	81.3973	20.8	1	1	8	1	2
666	0	0	1	woman	0.375	15		2.9235	0.997	0	1.011	0.4	0.318	26.635	350	43.9562	8.23333	1	1	5	0	2
667	1	2	1	woman	1	0		2.54105	0.966	-0.2	0.883	-0.1	0.2475	19.8141	0	46.1836	5.4	1	1	3	0	1
668	1	1	1	woman	1.125	0	5.42323	4.87144	1.051	1.4	1.109	2.3	0.31975	32.7694	387.5	58.6795	2.96667	1	1	10	1	1
669	1		1	woman	0.875	0	4.45889	3.68309	0.652	-2	0.702	-0.9	0.1865	20.4503	0	61.8192	6.6	1	1	6	1	2
670	1	0	1	woman	1.375	0	5.78973	5.07595	1.178	1	1.126	1.5		24.1115	0	25.0137	7.66667	1	1	10	0	1
671	0		1	woman	2.25	0	5.16522	4.63811	0.835	-1.4	0.857	-0.4	0.251	29.34	0	57.9616	8.13333	1	1	10	2	2
672	1	0	1	man	1.5	0	2.08586	3.87479	0.986	-0.5	0.983	0	0.3175	27.4587	0	52.3397	10.7667	1	1	7.5	0	1
673	1	0	1	woman	0.75	5	7.22487	6.12683			0.641		0.2345	23.473	170	84.9671	5.13333	1	1	11	1	2
674	0	0	1	woman	1.875	0	6.82738	5.95043	1.074	2.5	0.955	1.7	0.30725	26.9149	0	70.7644	12.3667	1	1	11	1	1
676	1	1	1	woman	0.625	0	2.81208	2.10647	0.845	-1	0.812	-0.3	0.24475	19.6752	0	55.9479	3.66667	1	1	3.5	0	1
677	0	1	1	woman	0	0	2.80107	1.70351	0.932	-0.9	0.967	0.3	0.26375	26.3146	0	36.7781	12.1	1	1	2	0	2
678	0	0	1	woman	1.75	0	5.33766	4.32146	0.839	-1.6	0.921	-0.3	0.26725	24.1672	0	41.2082	4.2	1	1	8	0	2
680	1	1	1	woman	0	25	3.3951		0.941	-0.8	0.926	0	0.242	19.9755	375	38.8658	2.3	1	1	5	0	1
682	1	0	1	woman	2.75	0	8.23989	7.6877	0.881	-0.11	0.813	-0.44		30.7479	1721	56.1507	10.7	1	1	12	1	2
683	1	1	1	man	0	0	1.67041	2.0555	0.92	-1	0.953	-0.1	0.278	26.1752	0	58.4959	2.06667	1	1	2	0	2
684	0	0	1	woman	1	15	3.60194	2.9121	0.877	-1.2	0.872	-0.6	0.29425	25.462	885	41.8356	11.6333	1	1	7	1	1
685	1	1	1	man	0.375	0	2.42861	2.51153	1.054	0.3	0.949	-0.1	0.3335	28.7319	0	62.2411	3.06667	1	1	4	0	1
686	1	2	1	woman	0.75	0	4.728	3.87119	0.863	0.1	0.885	0.8	0.17825	23.1473	0	64.0521	22.6	1	1	8	1	2
687	0	0	1	woman	2.125	10	6.10236	5.24911	0.915	-0.9	0.834	-0.9	0.26075	22.806	45	42.3507	4.5	1	1	10	0	2
688	1	1	1	woman	1.125	0	4.17462	3.80401	0.948	0.8	0.804	0.1		22.5466	50	64.0027	4.93333	1	1	7	1	1
689	1	2	1	woman	0.625	15	4.56879	4.51835	1.071	1.2	1.118	2		27.3275	60	53.0274	6.2	1	1	8.5	2	1
690	0	2	1	woman	0.75	30	3.38606	3.5566	0.899	0	1.052	1.8	0.31225	26.7105	150	58.2055	2.66667	1	1	6.5	0	2
691	1	0	1	woman	2.125	0	6.03644	5.5658	0.842	-1.4	0.915	0.3		30.63	65	50.3589	4.76667	1	1	10.5	0	2
692	1	2	1	woman	2.375	0	5.55385	4.62481	0.729	-1.1	0.66	-1.1	0.22275	21.0772	80	65.1945	2.1	1	1	9	1	2
693	1	1	1	woman	1.125	0	6.72499	5.92832	0.87	-1.4	0.769	-1.1		23.9	562.5	45.3096	2.7	1	1	10.5	0	2
694	0	2	1	woman	0.875	10	2.4142	3.87326	1.052	0	1.048	0.7	0.32375	32.05	2737.5	28.5589	13.1667	1	1	6	0	2
695	1	0	1	man	1.75	0	6.38198	6.23287	0.944	-0.9	0.95	-0.2	0.3215	28.7132	0	53.6247	6.03333	1	1	12	0	2
696	1	1	1	woman	0.875	0	4.79497	4.12721	0.796	-1	0.733	-0.9	0.23475	24.1217	0	57.8712	4.3	1	1	7.5	1	2
697	1	0	1	woman	0.75	0	3.52199	2.91922	0.923	0	0.852	0	0.27625	23.4019	0	55.7068	2.76667	1	1	5	1	2
732	1	2	1	man	1.125	30	6.78911	6.28889	1.125	0.7	1.17	1.3		28.0248	405	52.4685	0.633333		1	11	0	0
733	1		1	woman	0.25	0	3.40579	2.67451	0.955	-0.4	0.916	-0.2	0.281	20.4382		26.9452	12.6667		1	5.5	0	0
734	1	1	1	man	1.125	0	5.41315	4.93466			0.719	-11	0.2825	21.4844	170	78.2082	5.16667		1	10	0	0
735	1	2	1	man	0	0	1.84734	1.9349	0.986	-0.9	1.264	1.7	0.328	23.8895		37.6137	2.2		0	1.5	0	0
737	0	0	1	woman	1.375	0	4.53895	4.59795	0.915	0.1	0.871	0.3		29.271	0	58.8932	2.93333		1	9	2	0
739	1	1	1	man	0.375	8	3.0827	2.73893	1.235	2.65	1.01	0.85		31.0357	493	79.5	7.03333		1	6	0	2
